# Supplementary material for: Factors Influencing the Attrition Rate of a 10-Week Multimodal Rehabilitation Program in Patients After Lung Transplant: A Neural Network Analysis
Source: Healthcare (Basel). 2024 Nov 10;12(22):2239. doi: 10.3390/healthcare12222239 (PMC11593418; doi:10.3390/healthcare12222239)
Supplement: Supplementary file 1 [file healthcare-12-02239-s001.zip]

Archive with 1 entries (1 files):
- healthcare-3187874-supplementary.xlsx
