# Supplementary material for: Factors Influencing the Attrition Rate of a 10-Week Multimodal Rehabilitation Program in Patients After Lung Transplant: A Neural Network Analysis
Source: Healthcare (Basel). 2024 Nov 10;12(22):2239. doi: 10.3390/healthcare12222239 (PMC11593418; doi:10.3390/healthcare12222239)
Supplement: Supplementary file 1 [file healthcare-12-02239-s001.zip › healthcare-3187874-supplementary.xlsx]

## Sheet: Supplementary Data 1
PTX_type	End-stage respiratory disease requiring PT	TXP_indication2	Charlson	Height	Weight_1	MNA-SF_1	MUST	mMRC_1	BMI_1	QoL_EVA_1	MUST_BMI	MUST_weight_loss	Weight_loss_1y	Weight_loss_1y_kg	LowBMI_1	ESPEN_1	Handgrip_1	LowHandGrip_1EWGSOP	Low_Handgrip_1	Low_SPPB_1	SPPB_1	EQ5_index_1	Attrition Rate
0	Other	0	3	1.5	48	9	0	1	21.3	20	0	0	0	3	0	0	16.1	1	1	1	7	0.576	Low
0	COPD	1	4	1.68	62	9	0	3	22	40	0	0	0	3	0	0	17	1	1	1	8	0.559	High
0	Interstitial_disease	0	3	1.46	62	7	1	3	29.1	30	0	1	1	10	0	0	7.2	1	1	1	4	0.545	High
0	Other	0	1	1.53	42	9	2	2	17.9	40	2	0	0	0	1	0	15.9	1	1	0	9	0.671	High
0	Other	0	2	1.73	54	4	4	1	18	80	2	2	1	14	1	1	22.2	1	1	0	11	1	High
0	Interstitial_disease	0	2	1.62	73	9	2	1	27.8	40	0	2	1	16	0	0	16.7	1	1	0	10	0.6	Low
0	Interstitial_disease	0	7	1.59	40	7	4	0	15.8	60	2	2	1	10	1	1	20.2	1	1	0	9	0.868	Low
0	Interstitial_disease	0	1	1.58	69	9	1	0	27.6	30	0	1	1	9	0	0	12.6	1	1	1	5	0.56	Low
0	Interstitial_disease	0	3	1.5	59	8	1	2	26.2	40	0	1	0	5	0	0	14.8	1	1	1	7	0.569	Low
0	COPD	1	3	1.55	57	11	0	0	23.7	50	0	0	0	2	0	0	14	1	1	1	4	0.631	High
0	Interstitial_disease	0	4	1.46	50.2	12	2	0	23.6	50	1	1	1	6.8	0	1	21.7	1	1	0	11	0.738	Low
0	Other	0	1	1.64	49.6	9	2	0	18.4	70	2	0	0	0	1	0	26.9	1	1	0	12	0.91	Low
0	Other	0	1	1.64	47	8	2	1	17.5	80	2	0	0	2	1	0	26.1	1	1	0	12	0.818	Low
0	Other	0	2	1.56	59.3	9	0	2	24.4	40	0	0	0	0	0	0	10.9	1	1	1	8	0.72	Low
1	Interstitial_disease	0	3	1.54	44.8	9	1	1	18.9	60	1	0	0	0	1	0	22.3	1	1	0	12	0.726	Low
1	Pulmonary_fibrosis	0	3	1.72	85.2	9	2	3	28.8	70	0	2	1	18	0	0	33.7	0	0	0	11	0.711	Low
0	COPD	1	3	1.52	62.2	9	0	3	27.1	60	0	0	0	1.8	0	0	16.1	1	1	1	6	0.582	High
0	COPD	1	4	1.55	49.6	5	0	2	20.6	50	0	0	0	0	0	0	13.7	1	1	1	6	0.694	High
0	Interstitial_disease	0	1	1.53	44.7	8	3	0	19.1	60	1	2	1	12	1	1	15.3	1	1	0	11	0.799	High
0	Other	0	1	1.78	63	10	2	0	19.9	60	1	1	1	10	1	1	38.3	0	0	0	11	0.808	Low
0	Other	0	1	1.72	53.5	11	3	1	18.1	70	2	1	1	10	1	1	38.2	0	0	0	12	0.868	Medium
0	Other	0	2	1.7	55	7	2	1	19	40	1	1	1	10	1	1	25.2	0	0	0	9	0.551	High
0	COPD	1	2	1.73	90	9	0	1	30.1	40	0	0	0	4	0	0	24.5	0	0	1	7	0.657	High
0	Interstitial_disease	0	3	1.72	70.5	8	1	1	23.8	30	0	1	1	13.5	0	0	18.1	0	0	1	8	0.616	Low
0	COPD	1	4	1.74	82	9	1	0	27.1	70	0	1	1	10	0	0	38.4	0	0	1	8	0.758	Low
1	COVID_fibrosis	0	4	1.73	65	11	1	1	21.7	50	0	1	1	9	0	0	23.7	0	0	1	8	0.808	High
0	COPD	1	3	1.7	66.5	7	1	0	23	40	0	1	1	12.5	0	0	13.7	1	1	1	8	0.671	Low
0	COPD	1	3	1.75	73.9	8	2	1	24.1	50	0	2	1	17	0	0	20.7	0	1	0	9	0.554	Medium
0	Pulmonary_fibrosis	0	3	1.64	54	7	1	0	20.1	60	0	1	1	6	0	0	21.9	0	0	0	11	0.833	Low
1	Interstitial_disease	0	4	1.69	56.5	7	2	1	19.8	40	1	1	1	10	1	1	14.7	1	1	1	6	0.559	High
0	Pulmonary_fibrosis	0	1	1.59	51.2	10	2	1	20.3	20	0	2	1	14	0	0	15.5	1	1	1	6	0.6	Low
0	COPD	1	1	1.75	76	9	1	2	24.8	25	0	1	1	9	0	0	20.6	0	1	1	5	0.546	High
0	COPD	1	3	1.75	63	6	1	3	20.6	50	0	1	1	7	0	0	26.8	0	0	1	4	0.587	Low
0	Interstitial_disease	0	4	1.78	76	7	1	3	24	30	0	1	1	10	0	0	15.9	1	1	1	2	0.545	High
0	COPD	1	4	1.61	66	8	1	1	25.5	60	0	1	1	7	0	0	17.9	0	0	0	11	0.91	Low
0	Other	0	3	1.89	60.5	5	4	0	16.9	20	2	2	1	13	1	1	15.8	1	1	1	1	0.665	High
0	COPD	1	5	1.66	51.5	8	2	0	18.7	70	1	1	1	6.5	1	1	21.4	0	0	1	8	0.818	Low
0	COVID_fibrosis	0	3	1.62	54.5	9	2	1	20.8	80	0	2	1	12	0	0	33.7	0	0	0	12	0.932	Low
0	COVID_fibrosis	0	2	1.65	66.1	9	0	0	24.3	80	0	0	0	5.9	0	0	40.5	0	0	0	11	1	Medium
0	Other	0	4	1.65	53	9	1	1	19.5	50	1	0	0	5	1	0	21.1	0	0	0	9	1	High
0	Other	0	1	1.7	60	7	1	2	20.8	50	0	1	1	8	0	0	26.2	0	0	0	9	0.6	High
		Supplementary Data 1: Data used as input for ANN, including 23 common baseline variables that exhibited no missing data points with all participants, and the corresponding attrition rate classification for each participant. Attrition rate for each participant was calculated based on the amount of missing data across all variables (i.e., percentage of missing data per participant across all baseli…

## Sheet: Supplementary Data 2
Input Neuron (Figure S1)	Relative importance	Variable Name*
I99	0.00343026	MUST_BMI^19
I98	0.0127758	MUST_BMI^18
I97	0.032909	MUST_BMI^17
I96	0.0685198	MUST_BMI^16
I95	0.120793	MUST_BMI^15
I94	0.183515	MUST_BMI^14
I93	0.241126	MUST_BMI^13
I92	0.271275	MUST_BMI^12
I91	0.252696	MUST_BMI^11
I90	0.175759	MUST_BMI^10
I9	0.647396	Charlson^9
I89	0.0502721	MUST_BMI^9
I88	0.0928678	MUST_BMI^8
I87	0.219082	MUST_BMI^7
I86	0.293761	MUST_BMI^6
I85	0.302903	MUST_BMI^5
I84	0.255323	MUST_BMI^4
I83	0.176623	MUST_BMI.C
I82	0.0969557	MUST_BMI.Q
I81	0.0390598	MUST_BMI.L
I80	0.0361209	mMRC_1^20
I8	0.106781	Charlson^8
I79	0.117943	mMRC_1^19
I78	0.248337	mMRC_1^18
I77	0.387068	mMRC_1^17
I76	0.463699	mMRC_1^16
I75	0.428656	mMRC_1^15
I74	0.308795	mMRC_1^14
I73	0.206182	mMRC_1^13
I72	0.216422	mMRC_1^12
I71	0.327395	mMRC_1^11
I70	0.405454	mMRC_1^10
I7	0.442293	Charlson^7
I69	0.312276	mMRC_1^9
I68	0.0595219	mMRC_1^8
I67	0.158225	mMRC_1^7
I66	0.127494	mMRC_1^6
I65	0.178678	mMRC_1^5
I64	0.543887	mMRC_1^4
I63	0.68144	mMRC_1.C
I62	0.502219	mMRC_1.Q
I61	0.190735	mMRC_1.L
I60	0.0308408	MUST^20
I6	0.122619	Charlson^6
I59	0.0679785	MUST^19
I58	0.0869009	MUST^18
I57	0.0620006	MUST^17
I56	0.00417	MUST^16
I55	0.0874787	MUST^15
I54	0.15241	MUST^14
I53	0.175947	MUST^13
I52	0.142511	MUST^12
I51	0.0447515	MUST^11
I50	0.0897314	MUST^10
I5	0.0159915	Charlson^5
I49	0.188644	MUST^9
I48	0.164684	MUST^8
I47	0.00870228	MUST^7
I46	0.174899	MUST^6
I45	0.254653	MUST^5
I44	0.186263	MUST^4
I43	0.0541305	MUST.C
I42	0.0268125	MUST.Q
I41	0.0315908	MUST.L
I40	0.180512	MNA.SF_1^20
I4	0.437433	Charlson^4
I39	0.64264	MNA.SF_1^19
I38	0.258799	MNA.SF_1^18
I37	0.321955	MNA.SF_1^17
I36	0.0440823	MNA.SF_1^16
I35	0.0510799	MNA.SF_1^15
I34	0.944599	MNA.SF_1^14
I33	0.866215	MNA.SF_1^13
I32	0.0254797	MNA.SF_1^12
I31	0.255114	MNA.SF_1^11
I30	0.735587	MNA.SF_1^10
I3	0.28841	Charlson.C
I29	0.0526826	MNA.SF_1^9
I28	0.606561	MNA.SF_1^8
I27	0.182498	MNA.SF_1^7
I26	0.195791	MNA.SF_1^6
I25	0.46172	MNA.SF_1^5
I24	0.0441232	MNA.SF_1^4
I23	0.350532	MNA.SF_1.C
I22	0.163071	MNA.SF_1.Q
I21	0.3181	MNA.SF_1.L
I20	0.639146	Charlson^20
I2	0.411603	Charlson.Q
I19	0.202066	Charlson^19
I18	0.378785	Charlson^18
I17	0.219945	Charlson^17
I16	0.64611	Charlson^16
I15	0.261743	Charlson^15
I141	0.0384074	EQ5_index_1
I140	0.372231	SPPB_1
I14	0.464816	Charlson^14
I139	1	Handgrip_1
I138	0.135889	Weight_loss_1y_kg
I137	0.887583	QoL_EVA_1
I136	0.363694	BMI_1
I135	0.0803892	Weight_1
I134	0.0388034	Height
I133	0.594363	Pulmonary_fibrosis1
I132	0.123084	Other1
I131	0.456512	Interstitial_disease1
I130	0.928288	COVID_fibrosis1
I13	0.0941928	Charlson^13
I129	0.195605	COPD1
I128	0.126279	Low_SPPB_11
I127	0.171397	Low_Handgrip_11
I126	0.724947	LowHandGrip_1EWGSOP1
I125	0.252137	ESPEN_11
I124	0.707397	LowBMI_11
I123	0.346255	Weight_loss_1y1
I122	0.195606	TXP_indication21
I121	0.304662	PTX_type1
I120	0.000398384	MUST_weight_loss^20
I12	0.294559	Charlson^12
I119	0.00520688	MUST_weight_loss^19
I118	0.0181511	MUST_weight_loss^18
I117	0.0456347	MUST_weight_loss^17
I116	0.0933596	MUST_weight_loss^16
I115	0.16178	MUST_weight_loss^15
I114	0.241172	MUST_weight_loss^14
I113	0.310017	MUST_weight_loss^13
I112	0.339835	MUST_weight_loss^12
I111	0.306719	MUST_weight_loss^11
I110	0.204871	MUST_weight_loss^10
I11	0.0906566	Charlson^11
I109	0.0542281	MUST_weight_loss^9
I108	0.102168	MUST_weight_loss^8
I107	0.222266	MUST_weight_loss^7
I106	0.273597	MUST_weight_loss^6
I105	0.253406	MUST_weight_loss^5
I104	0.184676	MUST_weight_loss^4
I103	0.101813	MUST_weight_loss.C
I102	0.0339569	MUST_weight_loss.Q
I101	0.00245176	MUST_weight_loss.L
I100	0	MUST_BMI^20
I10	0.306734	Charlson^10
I1	0.402811	Charlson.L
Table 1: Results from analysis of the neural network model using the Garson’s algorithm. Each input variable was assigned a value from 0-1 indicating its relative importance in impacting the attrition rate. The higher the value, the more importance a variable has on attrition rates. Variables with relative importance >0.5 were defined as being among the most important and were selected for regres…

## Sheet: Supplementary Data 3
Variable	p-value	Signifigance
Charlson	0.9936	No Signifigance
MNA.SF_1	1	No Signifigance
MUST	1	No Signifigance
mMRC_1	1	No Signifigance
MUST_BMI	1	No Signifigance
MUST_weight_loss	1	No Signifigance
PTX_type	0.5834	No Signifigance
TXP_indication1	0.9839	No Signifigance
TXP_indication2	1	No Signifigance
Weight_loss_1y	1	No Signifigance
LowBMI_1	1	No Signifigance
ESPEN_1	1	No Signifigance
LowHandGrip_1EWGSOP	0.8266	No Signifigance
Low_Handgrip_1	1	No Signifigance
Low_SPPB_1	0.7456	No Signifigance
Height	1	No Signifigance
Weight_1	0.7306	No Signifigance
BMI_1	0.8896	No Signifigance
QoL_EVA_1	1	No Signifigance
Weight_loss_1y_kg	1	No Signifigance
Handgrip_1	0.8574	No Signifigance
SPPB_1	0.8186	No Signifigance
EQ5_index_1	1	No Signifigance
Signifigance codes: >0.0001 = ***, >0.001 = ** , >0.05 ‘*’
Supplementary Data 3: P-values from type-III ANOVA analysis on the regression model using all variables. No Significance was observed for any variable using this model possible due to overfitting and/or multicollinearity.
